# Supplementary material for: Review of social networks of professionals in healthcare settings—where are we and what else is needed?
Source: Global Health. 2021 Dec 4;17:139. doi: 10.1186/s12992-021-00772-7 (PMC8642762; doi:10.1186/s12992-021-00772-7)
Supplement: Supplementary file 2 — Appendix 10. [file 12992_2021_772_MOESM2_ESM.xlsx]

## Sheet: Sheet1
No.	Review	Year	Title	Review purpose or questions	Year covered in included studies	Database	Search limited to articles published in the English language	Data synthesis and statistical analysis (meta-analyses）	No. of studies	Setting type	USA, N(%)	Canada, N(%)	UK, N(%)	France, N(%)	Germany, N(%)	Italy, N(%)	Spain, N(%)	Netherlands, N(%)	Sweden, N(%)	Ireland, N(%)	Middle East, N(%)	Australia, N(%)	Korea, N(%)	China Taiwan, N(%)	Mexico, N(%)	Brazil, N(%)
1	Glegg et al.	2019	How the study of networks informs knowledge translation and implementation: a scoping review	The specific objectives of this scoping review were (1) to describe the literature on SNA as it has been applied to KT and EIP involving health care professionals, in terms of its research design, methodology, and key findings; (2) to provide a critical analysis of the results in the context of existing theory; and (3) to identify strengths and gaps to inform future research.	1987~2018	(5)MEDLINE, CINAHL, Embase, Web of Science, and Sociological Abstracts	Yes	No	27	NA	8(29.6%)	4(14.8%)	2(7.4%)			8(29.6%)		2(7.4%)	1(3.7%)			2(7.4%)
2	DuGoff et al.	2018	A scoping review of patient-sharing network studies using administrative data	1, What theoretical frameworks have guided social network studies using patient-sharing relationships? 2, How have researchers constructed patient-sharing networks, measured the relationships between providers, and defined the characteristics of networks? 3, What relationships are observed between provider patient-sharing network measures and patient outcomes?	2009～2017	(2) PubMed and Embase	Yes	No	49	NA	37(75.5%)	1(2.0%) Donker et al. studied participants from UK and Netherlands (2012).	1(2.0%)			3(6.1%)		2(4.1%) Donker et al. studied participants from UK and Netherlands (2012).				6(12.2%)
3	Brunson et al.	2018	Applications of network analysis to routinely collected health care data: a systematic review	We set out to assess the motivations, substance, contributions, and needs of network analyses of routinely collected health care datasets (NARCHD)	2005~2016	(3)Pubmed, SCOPUS, MathScinet	Not stated.	No	189	NA	NA	NA	NA	NA	NA	NA	NA	NA	NA	NA	NA	NA	NA	NA	NA	NA
4	Sabot et al.	2017	Use of social network analysis methods to study professional advice and performance among healthcare providers: a systematic review.	The primary research question this review sought to address is what SNA methods have been used to study professional communication and performance among healthcare providers?	2011~2015	(10) MEDLINE, EMBASE, PsychINFO, CINAHL, Global Health, Social Policy and Practice, Health Management Information Consortium, and Web of Science were searched. Grey literature was searched via Popline.	Yes	No	6	NA	5(83.3%)											1(16.7%)
5	Poghosyan et al.	2016	Social networks in health care teams: evidence from the United States	(1) What types of networks exist in health care teams? (2) What factors contribute to the formation of networks in health care teams? (3) What are the consequences of various forms and functions of networks on team members, organizations, and patients?	2000～2014	(11) Medline, PubMed, Cumulative Index to Nursing and Allied Health Literature, ScienceDirect, EBSCOhost, Social Sciences Full Text, Sociological Abstracts, Social Sciences Citation Index, SocINDEX with Full Text, PsycINFO, and ABI/INFORM Global. Columbia University library’s “Article Search” function additionally acquired articles from all university databases. Other web sources such as Google S…	Yes	No	25	NA	25(100%)
6	Mitchell, et al	2016	Social-Professional Networks in Long-Term Care Settings With People With Dementia: An Approach to Better Care? A Systematic Review	To conduct a systematic review of social network studies set in long-term care (LTC), including residents with dementia, and identify network factors influencing the care available to residents.	1997~2013	(7)CINAHL, EMBASE, IBSS, Medline, PsychInfo, Scopus and Web of Science	Yes	No	4	NA		1(25.0%)						3(75.0%)
7	Bae et al.	2015	Health care provider social network analysis: a systematic review	this review identified and described studies reporting results of an SNA undertaken in a health care setting and assessed factors contributing to social network, the role and influence of social networks in a health care setting, and the relation to how the features of networks may improve care processes and patient safety outcomes.	1985～2013	(6) CINAHL, PubMed, PsycINFO, JSTOR, Medline (OVID), and Web of Science databases	Yes	No	28	Settings for the social network studies included hospitals (n = 19), outpatient clinic or surgical facilities (n = 5), a mix of inpatient and outpatient settings (n = 1), long-term care (n = 1), or region-wide referral patterns or professional associations (n = 2).	14(50.0%)	1(3.6%)	1(3.6%)	1(3.6%)	1(3.6%)	2(7.1%)		3(10.7%)				4(14.3%)		1(3.6%)
8	Benton et al.	2015	A systematic review of nurse-related social network analysis studies.	To explore the use of social network analysis involving nurses either as subjects of the study or as researchers.	1995～2014	(5) Both published and grey literature written in English, Spanish and Portuguese between January 1965 and December 2013 were identified via a structured search of CINAHL, SciELO and PubMed. In addition, Google and Yahoo search engines were used to identify additional grey literature using the same search strategy	No (English, Spanish and Portuguese )	No	43	NA	21(48.8%)	4(9.3%)	3(7.0%)	1(2.3%)			1(2.3%)	3(7.0%)	1(2.3%)		1(2.3%)	2(4.7%)	1(2.3%)	3(7.0%)	1(2.3%)	1(2.3%)
9	Tasselli et al.	2014	Social networks of professionals in health care organizations: a review.	What predicts patterns of interactions among professionals in health care organizations? What are the outcomes associated with such patterns of interactions?	1966～2014	(7) organizational electronic databases (EBSCO, Elsevier, Proquest, and Google Scholar) and medical databases (MEDLINE, PubMed, and Health Management Information Consortium)	Not stated.	No	85	NA	36(42.4%)	2(2.4%)	12(14.1%)	2(2.4%)	1(1.2%)	10(11.8%)	1(1.2%)	7(8.2%)	3(3.5%)	1(1.2%)		9(10.6%)		1(1.2%)
10	Cunningham et al.	2012	Health professional networks as a vector for improving healthcare quality and safety: a systematic review	To conduct a systematic review of studies of professionals' network structures, identifying factors associated with network effectiveness and sustainability, particularly in relation to quality of care and patient safety.	1995~2009	(5) MEDLINE, CINAHL, EMBASE, Web of Science and Business Source Premier	Yes	No	26	Hospital based, n=11; Community health based, n=7; Primary and secondary care health professionals, n=4; Healthcare collaboratives, n=2; Aged care, n=1; Multi-disciplinary research institute, n=1	13(50%)	3(11.5%)	2(7.7%)		1(3.8%)	1(3.8%)			1(3.8%)			4(15.4%)		1(3.8%)
11	Chambers et al.	2012	Social network analysis in healthcare settings: a systematic scoping review	Our primary objective was to evaluate the use of SNA as part of an intervention to support the implementation of change in healthcare organisations. A secondary objective was to identify and describe studies that report the results of an SNA undertaken in a healthcare setting: and attempt to assess what they tell us about the role and influence of social networks in healthcare organisations	1957～2011	(10)MEDLINE and MEDLINE In-Process & Other Non-Indexed Citations; EMBASE; PsycINFO; Health Management Information Consortium (HMIC); the Cochrane Library (Cochrane Database of Systematic Reviews, Database of Abstracts of Reviews of Effects, Cochrane Central Register of Controlled Trials, Cochrane Methodology Register and Health Technology Assessment Database); CINAHL; Business Source Premier; Soc…	No	No	52	Over half of the studies ( n=32) were conducted in secondary or tertiary care settings, nine in primary care and only five involved both primary and secondary care	25(48.1%)	5(9.6%)	3(5.8%)	1(1.9%)	1(1.9%)	4(7.7%)	1(1.9%)	6(11.5%)				5(9.6%)				1(1.9%)
12	Dunn et al.	2011	Interpreting social network metrics in healthcare organisations: A review and guide to validating small networks	Our aim in this paper was to bring together published case studies to demonstrate how a proposed validation technique provides a basis for standardised comparison of networks within and across studies.	2005~2010	(1) Medline	Yes	No	3	NA	2(66.7%)											1(33.3%)
13	Braithwaite et al.	2010	Between-group behaviour in health care: gaps, edges, boundaries, disconnections, weak ties, spaces and holes. A systematic review	This paper discusses empirical and theoretical work on this phenomenon with the aim of analysing a specific exemplar, the structures of silos within health care organisations.	1992～2009	(5) ABI/INFORM Global, CINAHL, IBSS, Medline and Psychinfo electronic literature databases	Yes	No	13	NA	3(23.1%)	2(15.4%)	4(30.1%)						1(7.7%)			3(23.1%)
