# Supplementary material for: Review of social networks of professionals in healthcare settings—where are we and what else is needed?
Source: Global Health. 2021 Dec 4;17:139. doi: 10.1186/s12992-021-00772-7 (PMC8642762; doi:10.1186/s12992-021-00772-7)
Supplement: Supplementary file 3 — Appendix 11 citation matrix. [file 12992_2021_772_MOESM3_ESM.xlsx]

## Sheet: overlap in studies
Year	Authors	Title	Journal/conference/book	Software	Glegg et al. (2019) n=27	DuGoff et al. (2018) n=49	Brunson et al. (2018) n=139. Conference presentations , book sections, and electronic preprint excluded(n=50) were not presented here	Sabot et al. (2017) n=6	Poghosyan et al. (2016) n=25	Mitchell et al. (2016) n=4	Bae et al. (2015) n=28	Benton et al. (2015) n=43	Tasselli et al. (2014) n=85	Cunningham et al.(2012) study：n=26	Chambers et al. (2012) n=52	Dunn et al. (2011) n=3	Braithwaite et al. (2010) n=13
2018	Racko G	Knowledge exchange in the UK CLAHRCs: the enabling role of academics and clinicians’ social position	Journal of health organization and management		✓
2018	Mascia D, Pallotti F, Dandi R.	Determinants of knowledge-sharing networks in primary care	Health care management review		✓
2017	Fernández-Gracia J, Onnela JP, Barnett ML, Eguíluz VM, Christakis NA.	Influence of a patient transfer network of US inpatient facilities on the incidence of nosocomial infections.	Scientific Reports			✓
2017	Zand MS, Trayhan M, Farooq SA, et al.	Properties of healthcare teaming networks as a function of network construction algorithms.	PLoS One			✓
2017	DuGoff EH, Cho J, Si Y, Pollack CE.	Geographic variations in physician relationships over time: Implications for care coordination.	Medical care research and review			✓
2017	Di Vincenzo F, Mascia D.	Knowledge development and advice networks in professional organizations.	Knowledge Management Research & Practice		✓
2017	Pollack CE, Soulos PR, Herrin J, et al.	The impact of social contagion on physician adoption of advanced imaging tests in breast cancer.	Journal of the National Cancer Institute			✓
2017	Kunz SN, Zupancic JAF, Rigdon J, et al.	Network analysis: a novel method for mapping neonatal acute transport patterns in California.	Journal of perinatology : official journal of the California Perinatal Association,			✓
2017	Stein BD, Mendelsohn J, Gordon AJ, et al.	Opioid analgesic and benzodiazepine prescribing among Medicaid-enrollees with opioid use disorders: The influence of provider communities	Journal of addictive diseases			✓
2017	Heijmans N, van Lieshout J, Wensing M.	Information exchange networks of health care providers and evidence-based cardiovascular risk management: an observational study.	Implementation science		✓
2017	Ong MS, Olson KL, Chadwick L, Liu C, Mandl KD.	The impact of provider networks on the co-prescriptions of interacting drugs: A claims-based analysis.	Drug safety			✓
2017	Carson MB, Scholtens DM, Frailey CN, et al. .	Characterizing teamwork in cardiovascular care outcomes: A network analytics approach.	Circulation. Cardiovascular quality and outcomes			✓
2016	Moen, E. L., Austin, A. M., Bynum, J. P., Skinner, J. S., O'Malley, A. J.	An analysis of patient-sharing physician networks and implantable cardioverter defibrillator therapy	Health Services and Outcomes Research Methodology	R > statnet, R > igraph, Gephi, GeoLayout		✓	✓
2016	Takahashi, Y., Ishizaki, T., Nakayama, T., Kawachi, I.	Social network analysis of duplicative prescriptions: One-month analysis of medical facilities in japan	Health Policy	R > sna			✓
2016	Kannan, V., Swartz, F., Kiani, N. A., Silberberg, G., Tsipras, G., Gomez-Cabrero, D., Alexanderson, K., Tegner, J.	Conditional disease development extracted from longitudinal health care cohort data using layered network construction	Scientific Reports	R > igraph			✓
2016	Liu, J., Ma, J., Wang, J., Zeng, D. D., Song, H., Wang, L., Cao, Z.	Comorbidity analysis according to sex and age in hypertension patients in china	International Journal of Medical Sciences	Python			✓
2016	Stadtfeld, C., Mascia, D., Pallotti, F., Lomi, A.	Assimilation and differentiation: A multilevel perspective on organizational and network change	Social Networks				✓
2016	Uddin, S.	Exploring the impact of different multi-level measures of physician communities in patient-centric care networks on healthcare outcomes: A multi-level regression approach	Scientific Reports			✓	✓
2016	Feldman, K., Stiglic, G., Dasgupta, D., Kricheff, M., Obradovic, Z., Chawla, N. V.	Insights into population health management through disease diagnoses networks	Scientific Reports				✓
2016	Geissler, K. H., Lubin, B., Marzilli Ericson, K. M.	Access is not enough: Characteristics of physicians who treat medicaid patients	Medical Care				✓
2016	Ong, M. S., Olson, K. L., Cami, A., Liu, C.-F., Tian, F., Selvam, N., Mandl, K. D.	Provider patient-sharing networks and multiple-provider prescribing of benzodiazepines	Journal of General Internal Medicine			✓	✓
2016	Lee, K.-H., Lim, S., Park, J.	Expelled uninsured patients in a less-competitive hospital market in florida, USA	International Journal for Equity in Health				✓
2016	van den Dool, C., Haenen, A., Leenstra, T., Wallinga, J.	The role of nursing homes in the spread of antimicrobial resistance over the healthcare network	Infection Control and Hospital Epidemiology				✓
2016	Geraci, D. M., Giuffre, M., Bonura, C., Graziano, G., Saporito, L., Insinga, V., Rinaudo, G., Aleo, A., Vecchio, D., Mammina, C.	A snapshot on mrsa epidemiology in a neonatal intensive care unit network, palermo, italy	Frontiers in Microbiology				✓
2016	Sideris, C., Pourhomayoun, M., Kalantarian, H., Sarrafzadeh, M.	A flexible data-driven comorbidity feature extraction framework	Computers in Biology and Medicine				✓
2016	Gibbons, C. L., van Bunnik, B. A. D., Blatchford, O., Robertson, C., Porphyre, T., Imrie, L., Wilson, J., Fitzgerald, J. R., Woolhouse, M. E. J., Chase-Topping, M. E.	Not just a matter of size: A hospital-level risk factor analysis of mrsa bacteraemia in scotland	BMC Infectious Diseases				✓
2016	Lubloy, A., Kereszturi, J. L., Benedek, G.	Formal professional relationships between general practitioners and specialists in shared care: Possible associations with patient health and pharmacy costs	Applied Health Economics and Health Policy				✓
2016	Tranmer, M., Pallotti, F., Lomi, A.	The embeddedness of organizational performance: Multiple membership multiple classification models for the analysis of multilevel networks	Social Networks	MLwiN		✓	✓
2016	Kim, J. H., Son, K. Y., Shin, D. W., Kim, S. H., Yun, J. W., Shin, J. H., Kang, M. S., Chung, E. H., Yoo, K. H., Yun, J. M.	Network analysis of human diseases using korean nationwide claims data	Journal of Biomedical Informatics	Cytoscape, R			✓
2016	Glicksberg, B. S., Li, L-2., Badgeley, M. A., Shameer, K., Kosoy, R., Beckmann, N. D., Pho, N., Hakenberg, J., Ma, M., Ayers, K. L., Hoffman, G. E., Li, S. D., Schadt, E. E., Patel, C. J., Chen, R., Dudley, J. T.	Comparative analyses of population-scale phenomic data in electronic medical records reveal race-specific disease networks	Bioinformatics	Cytoscape > NetworkAnalyzer			✓
2016	Bagley, S. C., Sirota, M., Chen, R., Butte, A. J., Altman, R. B.	Constraints on biological mechanism from disease comorbidity using electronic medical records and database of genetic variants	PLoS Computational Biology	Cytoscape			✓
2016	Carson MB, Scholtens DM, Frailey CN, Gravenor SJ, Kricke GE, Soulakis ND.	An outcome-weighted network model for characterizing collaboration.	PLoS One			✓
2016	Ray MJ, Lin MY, Weinstein RA, Trick WE.	Spread of carbapenem-resistant enterobacteriaceae among Illinois healthcare facilities: The role of patient sharing.	Clinical infectious diseases			✓
2016	Hollingsworth JM, Funk RJ, Garrison SA, et al.	Association between physician teamwork and health system outcomes after coronary artery bypass grafting.	Circulation: Cardiovascular Quality and Outcomes			✓
2016	Steitz BD, Levy MA.	A Social Network Analysis of Cancer Provider Collaboration	AMIA ... Annual Symposium proceedings			✓
2016	Bunger AC, Hanson RF, Doogan NJ, Powell BJ, Cao Y, Dunn J.	Can learning collaboratives support implementation by rewiring professional networks?	Administration and Policy in Mental Health		✓
2015	Warner, J. L., Denny, J. C., Kreda, D. A., Alterovitz, G.	Seeing the forest through the trees: Uncovering phenomic complexity through interactive network visualization	Journal of the American Medical Informatics Association	R > igraph			✓
2015	Moni, M. A., Lio, P.	How to build personalized multi-omics comorbidity profiles	Frontiers in Cell and Developmental Biology	R			✓
2015	Uddin, S., Kelaher, M., Srinivasan, U.	A framework for administrative claim data to explore healthcare coordination and collaboration	Australian Health Review	Pnet		✓	✓
2015	Casalino, L. P., Pesko, M. F., Ryan, A. M., Nyweide, D. J., Iwashyna, T. J., Sun, X., Mendelsohn, J., Moody, J.	Physician networks and ambulatory care-sensitive admissions	Medical Care	Pajek		✓	✓
2015	Mascia, D., Angeli, F., Di Vincenzo, F.	Effect of hospital referral networks on patient readmissions	Social Science & Medicine	Organization Risk Analyzer			✓
2015	Merrill, J. A., Sheehan, B. M., Carley, K. M., Stetson, P. D.	Transition networks in a cohort of patients with congestive heart failure. A novel application of informatics methods to inform care coordination	Applied Clinical Informatics	Organization Risk Analyzer		✓	✓
2015	Hollingsworth, J. M., Funk, R. J., Garrison, S. A., Owen-Smith, J., Kaufman, S. R., Landon, B. E., Birkmeyer, J. D.	Differences between physician social networks for cardiac surgery serving communities with high versus low proportions of black residents	Medical Care			✓	✓
2015	Hackl, F., Hummer, M., Pruckner, G. J.	Old boys' network in general practitioners' referral behavior?	Journal of Health Economics				✓
2015	Zhang, Y., Padman, R., Patel, N.	Paving the cowpath: Learning and visualizing clinical pathways from electronic health record data	Journal of Biomedical Informatics				✓
2015	Chen, Yo., Ghosh, J., Bejan, C. A., Gunter, C. A., Gupta, S., Kho, A., Liebovitz, D., Sun, J., Denny, J. C., Malin, B.	Building bridges across electronic health record systems through inferred phenotypic topics	Journal of Biomedical Informatics				✓
2015	Simmering, J. E., Polgreen, L. A., Campbell, D. R., Cavanaugh, J. E., Polgreen, P. M.	Hospital transfer network structure as a risk factor for clostridium difficile infection	Infection Control and Hospital Epidemiology			✓	✓
2015	Botsis, T., Scott, J., Woo, E. J., Ball, R.	Identifying similar cases in document networks using cross-reference structures	IEEE Journal of Biomedical and Health Informatics				✓
2015	Li, Y.-B., Zhou, X.-Z., Zhang, R.-S., Wang, Y.-H., Peng, Y.-H., Hu, J.-Q., Xie, Q., Xue, Y.-X., Xu, L.-L., Liu, X.-F., Liu, B.-Y.	Detection of herb-symptom associations from traditional chinese medicine clinical data	Evidence-Based Complementary and Alternative Medicine				✓
2015	Pallotti, F., Tubaro, P., Lomi, A.	How far do network effects spill over? Evidence from an empirical study of performance differentials in interorganizational networks	European Management Review				✓
2015	van Bunnik, B. A. D., Ciccolini, M., Gibbons, C. L., Edwards, G., Fitzgerald, J. R., McAdam, P. R., Ward, M. J., Laurenson, I. F., Woolhouse, M. E. J.	Efficient national surveillance for health-care-associated infections	BMC Public Health				✓
2015	Xu, H., Moni, M. A., Lio, P.	Network regularised cox regression and multiplex network models to predict disease comorbidities and survival of cancer	Computational Biology and Chemistry	Matlab, R			✓
2015	Soulakis, N. D., Carson, M. B., Lee, Y. J., Schneider, D. H., Skeehan, C. T., Scholtens, D. M.	Visualizing collaborative electronic health record usage for hospitalized patients with heart failure	Journal of the American Medical Informatics Association	Gephi, R > Boost Graph Library			✓
2015	Butala, N. M., King, M. D., Reitsma, W., Formica, R. N., Abt, P. L., Reese, P. P., Parikh, C. R.	Association between organ procurement organization social network centrality and kidney discard and transplant outcomes	Transplantation	Gephi			✓
2015	Franchini, M., Pieroni, S., Fortunato, L., Molinaro, S., Liebman, M.	Poly-pharmacy among the elderly: Analyzing the co-morbidity of hypertension and diabetes	Current Pharmaceutical Design	Gephi			✓
2015	Kwan, T. H., Wong, N. S., Lee, S. S.	Participation dynamics of a cohort of drug users in a low-threshold methadone treatment programme	Harm Reduction Journal	ArcGIS, Gephi			✓
2015	Uddin S, Kelaher M, Piraveenan M.	Impact of physician community structure on healthcare outcomes.	Studies in health technology and informatics			✓
2015	Mascia D, Angeli F, Di Vincenzo F.	Effect of hospital referral networks on patient readmissions.	Social Science & Medicine			✓
2015	Tasselli S	Social networks and inter-professional knowledge transfer: the case of healthcare professionals.	Organization Studies		✓								✓
2015	Pollack CE, Lemke KW, Roberts E, Weiner JP.	Patient sharing and quality of care: Measuring outcomes of care coordination using claims data.	Medical care			✓
2015	Creswick N, Westbrook JI.	Who do hospital physicians and nurses go to for advice about medications? A social network analysis and examination of prescribing error rates.	Journal of Patient Safety					✓
2015	Hussain, T., Chang, H.-Y., Veenstra, C. M., Pollack, C. E.	Collaboration between surgeons and medical oncologists and outcomes for patients with stage iii colon cancer	Journal of Oncology Practice			✓	✓
2015	Alexander GL, Steege LM, Pasupathy KS, Wise K.	Case studies of IT sophistication in nursing homes: a mixed method approach to examine communication strategies about pressure ulcer prevention practices.	International Journal of Industrial Ergonomics					✓
2015	Pollack, C. E., Soulos, P. R., Gross, C. P.	Physician's peer exposure and the adoption of a new cancer treatment modality	Cancer			✓	✓
2015	Mascia D, Di Vincenzo F, Iacopino V, Fantini MP, Cicchetti A.	Unfolding similarity in interphysician networks: the impact of institutional and professional homophily.	BMC Health Services Research		✓
2015	Mundt MP, Zakletskaia LI, Shoham DA, Tuan WJ, Carayon P.	Together achieving more: primary care team communication and alcohol-related healthcare utilization and costs.	Alcoholism, clinical and experimental research					✓
2014	Spear, S. E.	Reducing readmissions to detoxification: An interorganizational network perspective	Drug and Alcohol Dependence	UCINET			✓
2014	Schafer, I., Kaduszkiewicz, H., Wagner, H. O., Schon, G., Scherer, M., van den Bussche, H.	Reducing complexity: A visualisation of multimorbidity by combining disease clusters and triads	BMC Public Health	R, Stata > Netplot, Visone			✓
2014	Scott, J., Botsis, T., Ball, R.	Simulating adverse event spontaneous reporting systems as preferential attachment networks: Application to the vaccine adverse event reporting system	Applied Clinical Informatics	R, Java			✓
2014	Chen, Yo., Lorenzi, N., Nyemba, S., Schildcrout, J. S., Malin, B.	We work with them? Healthcare workers interpretation of organizational relations mined from electronic health records	International Journal of Medical Informatics	R > lme4			✓
2014	Pollack, C. E., Wang, H., Bekelman, J. E., Weissman, G. E., Epstein, A. J., Liao, K., Dugoff, E. H., Armstrong, K.	Physician social networks and variation in rates of complications after radical prostatectomy	Value in Health	R > igraph		✓	✓
2014	Paul, S., Keating, N. L., Landon, B. E., O'Malley, A. J.	Results from using a new dyadic-dependence model to analyze sociocentric physician networks	Social Science & Medicine	R	✓	✓	✓
2014	Finlayson, S. G., LePendu, P., Shah, N. H.	Building the graph of medicine from millions of clinical narratives	Scientific Data	Python			✓
2014	Heer, J., Perer, A.	Orion: A system for modeling, transformation and visualization of multidimensional heterogeneous networks	Information Visualization	Orion, D3			✓
2014	Tighe, P. J., Davies, L., Patel, S. S., Lucas, S. D., Gravenstein, N., Bernard, H. R.	The operating room: It's a small world (and scale free network) after all	Connections	Organization Risk Analyzer			✓
2014	Ciccolini, M., Donker, T., Grundmann, H., Bonten, M. J. M., Woolhouse, M. E. J.	Efficient surveillance for healthcare-associated infections spreading between hospitals	Proceedings of the National Academy of Sciences				✓
2014	Bartsch, S. M., Huang, S. S., Wong, K. F., Avery, T. R., Lee, B. Y.	The spread and control of norovirus outbreaks among hospitals in a region: A simulation model	Open Forum Infectious Diseases				✓
2014	Liu, C.-C., Tseng, Y.-T., Li, W., Wu, C.-Y., Mayzus, I., Rzhetsky, A., Sun, F., Waterman, M., Chen, J. J. W., Chaudhary, P. M., Loscalzo, J., Crandall, E., Zhou, X. J.	Diseaseconnect: A comprehensive web server for mechanism-based disease--disease connections	Nucleic Acids Research				✓
2014	Chmiel, A., Klimek, P., Thurner, S.	Spreading of diseases through comorbidity networks across life and gender	New Journal of Physics				✓
2014	Jensen, A. B., Moseley, P. L., Oprea, T. I., Ellesoe, S. G., Eriksson, R., Schmock, H., Jensen, P. B., Jensen, L. J., Brunak, S.	Temporal disease trajectories condensed from population-wide registry data covering 6.2 million patients	Nature Communications				✓
2014	Lomi, A., Mascia, D., Vu, D. Q., Pallotti, F., Conaldi, G., Iwashyna, T. J.	Quality of care and interhospital collaboration: A study of patient transfers in italy	Medical Care			✓	✓
2014	Menon, A. K., Jiang, X., Kim, J., Vaidya, J., Ohno-Machado, L.	Detecting inappropriate access to electronic health records using collaborative filtering	Machine Learning				✓
2014	Paik, H., Heo, H.-S., Ban, H.-J., Cho, S. B.	Unraveling human protein interaction networks underlying co-occurrences of diseases and pathological conditions	Journal of Translational Medicine				✓
2014	Donker, T., Wallinga, J., Grundmann, H.	Dispersal of antibiotic-resistant high-risk clones by hospital networks: Changing the patient direction can make all the difference	Journal of Hospital Infection				✓
2014	Mandl, K. D., Olson, K. L., Mines, D., Liu, C.-F., Tian, F.	Provider collaboration: Cohesion, constellations, and shared patients	Journal of General Internal Medicine			✓	✓
2014	Patel, V. N., Kaelber, D. C.	Using aggregated, de-identified electronic health record data for multivariate pharmacosurveillance: A case study of azathioprine	Journal of Biomedical Informatics				✓
2014	Yousefi-Nooraie R, Dobbins M, Marin A.	Social and organizational factors affecting implementation of evidence-informed practice in a public health department in Ontario: a network modelling approach	Implementation science		✓
2014	Roitmann, E., Eriksson, R., Brunak, S.	Patient stratification and identification of adverse event correlations in the space of 1190 drug related adverse events	Frontiers in Physiology				✓
2014	Ohst, J., Liljeros, F., Stenhem, M., Holme, P.	The network positions of methicillin resistant staphylococcus aureus affected units in a regional healthcare system	EPJ Data Science				✓
2014	Uddin, S., Hossain, L.	Social networks in exploring healthcare coordination	Asia Pacific Journal of Health Management				✓
2014	Chen, Ya., Xu, R.	Mining cancer-specific disease comorbidities from a large observational health database	Cancer Informatics	Java > Weka			✓
2014	Jing, X., Cimino, J. J.	A complementary graphical method for reducing and analyzing large data sets. Case studies demonstrating thresholds setting and selection	Methods of Information in Medicine	Graphviz			✓
2014	Doumit GD, Papay FA, Moores N, Meisler E, Zins JE.	Opinion leaders and evidence-based medicine in craniofacial surgery.	The Journal of craniofacial surgery		✓
2014	Tasselli, S., & Fosti, G.	Social networks in health care. A case study from Italy.	Paper presented at the 74th annual meeting of the Academy of Management										✓
2014	Hurley, E.A., Doumbia, S. & Winch, P.J.	Exploring the connectedness of rural auxiliary midwives to social networks in Koutiala, Mali	Midwifery									✓
2014	Yaraghi N, Du AY, Sharman R, et al.	Professional and geographical network effects on healthcare information exchange growth: Does proximity really matter?	Journal of the American Medical Informatics Association			✓
2014	Mele, V., Compagni, A., & Cavazza, M.	Governing through evidence: A study of technological innovation in health care.	Journal of Public Administration Research and Theory										✓
2014	Pollack CE, Frick KD, Herbert RJ, et al.	It’s who you know: Patient-sharing, quality, and costs of cancer survivorship care.	Journal of cancer survivorship : research and practice			✓
2014	Alexander, G.L., Pasupathy, K.S., Steege, L.M., Strecker, E.B. and Carley, K.M.	Multi-disciplinary communication networks for skin risk assessment in nursing homes with high IT sophistication	International Journal of Medical Informatics						✓
2014	Mascia D, Dandi R, Di Vincenzo F.	Professional networks and EBM use: a study of inter-physician interaction across levels of care	Health policy		✓
2014	Benton, D.C. & Fernández‐Fernández, M.P.	Social network analysis: a tool for the identification of next generation trainers.	Collegian: The Australian Journal of Nursing Practice, Scholarship and Research									✓
2014	Long JC, Cunningham FC, Carswell P, Braithwaite J.	Patterns of collaboration in complex networks: the example of a translational research network.	BMC Health Services Research		✓
2013	Cusumano-Towner, M., Li, D. Y., Tuo, S., Krishnan, G., Maslove, D. M.	A social network of hospital acquired infection built from electronic medical record data	Journal of the American Medical Informatics Association	SQL, Python			✓
2013	Mascia, D., Di Vincenzo, F.	Dynamics of hospital competition: Social network analysis in the italian national health service	Health Care Management Review	SIENA			✓
2013	Hanauer, D. A., Ramakrishnan, N.	Modeling temporal relationships in large scale clinical associations	Journal of the American Medical Informatics Association	R, Cytoscape			✓
2013	Pollack, C. E., Weissman, G. E., Lemke, K. W., Hussey, P. S., Weiner, J. P.	Patient sharing among physicians and costs of care: A network analytic approach to care coordination using claims data	Journal of General Internal Medicine	R > igraph		✓	✓
2013	Zhang, He., Mehotra, S., Liebovitz, D., Gunter, C. A., Malin, B.	Mining deviations from patient care pathways via electronic medical record system audits	ACM Transactions on Management Information Systems	R			✓
2013	Landon, B. E., Onnela, J.-P., Keating, N. L., Barnett, M. L., Paul, S., O'Malley, A. J., Keegan, T., Christakis, N. A.	Using administrative data to identify naturally occurring networks of physicians	Medical Care	Python, NetworkX, R > igraph		✓	✓
2013	Uddin, S., Hamra, J., Hossain, L.	Mapping and modeling of physician collaboration network	Statistics in Medicine	Organization Risk Analyzer, Pnet		✓	✓
2013	Uddin, S., Hossain, L., Hamra, J., Alam, A.	A study of physician collaborations through social network and exponential random graph	BMC Health Services Research	Organization Risk Analyzer, Pnet		✓	✓
2013	Pallotti, F., Lomi, A., Mascia, D.	From network ties to network structures: Exponential random graph models of interorganizational relations	Quality & Quantity				✓
2013	Curtis, D. E., Hlady, C. S., Kanade, G., Pemmaraju, S. V., Polgreen, P. M., Segre, A. M.	Healthcare worker contact networks and the prevention of hospital-acquired infections	PLoS One				✓
2013	Nikfarjam, A., Emadzadeh, E., Gonzalez, G.	Towards generating a patient's timeline: Extracting temporal relationships from clinical notes	Journal of Biomedical Informatics				✓
2013	Blair, D. R., Lyttle, C. S., Mortensen, J. M., Bearden, C. F., Jensen, A. B., Khiabanian, H., Melamed, R., Rabadan, R., Bernstam, E. V., Brunak, S., Jensen, L. J., Nicolae, D., Shah, N. H., Grossman, R. L., Cox, N. J., White, K. P., Rzhetsky, A.	A nondegenerate code of deleterious variants in mendelian loci contributes to complex disease risk	Cell				✓
2013	Lyalina, S., Percha, B., LePendu, P., Iyer, S. V., Altman, R. B., Shah, N. H.	Identifying phenotypic signatures of neuropsychiatric disorders from electronic medical records	Journal of the American Medical Informatics Association	G*Power, Cytoscape			✓
2013	Van Beek, A. P. A. , Wagner, C. , Frijters, D. H. M. , Ribbe, M. W. , & Groenewegen, P. P.	The ties that bind? Social networks of nursing staff and staff's behaviour towards residents with dementia	Social Networks							✓		✓
2013	Merrill, J.A., et al.	Using social network analysis to examine collaborative relationships among PhD and DNP students and faculty in a research‐intensive university school of nursing.	Nursing Outlook									✓
2013	Sibbald SL, Wathen CN, Kothari A, Day AMB.	Knowledge flow and exchange in interdisciplinary primary health care teams (PHCTs): An exploratory study	Journal of the Medical Library Association		✓							✓
2013	Quinlan E, Robertson S.	The communicative power of nurse practitioners in multidisciplinary primary healthcare teams	Journal of the American Association of Nurse Practitioners		✓
2013	D'Andreta D, Scarbrough H, Evans S.	The enactment of knowledge translation: a study of the Collaborations for Leadership in Applied Health Research and Care initiative within the English National Health Service.	Journal of health services research & policy		✓
2013	Almero‐Canet, A., López‐Ferrer, M. & Sales‐Orts, R.	Interagency collaboration in Spanish scientific production in nursing: social network analysis	Enfermería Clínica									✓
2013	Effken, J.A., Gephart, S.M., Brewer, B.B. and Carley, K.M.	Using *ORA, a network analysis tool, to assess the relationship of handoffs to quality and safety outcomes	Computers, Informatics, Nursing						✓		✓	✓
2013	Patterson, P.D., Pfeiffer, A.J., Weaver, M.D., Krackhardt, D., Arnold, R.M., Yealy, D.M. and Lave, J.R.	Network analysis of team communication in a busy emergency department	BMC Health Services Research						✓			✓
2013	Long JC, Cunningham FC, Carswell P, Braithwaite J.	Who are the key players in a new translational research network?	BMC Health Services Research		✓								✓
2013	Mascia D, Cicchetti A, Damiani G.	“Us and Them”: a social network analysis of physicians’ professional networks and their attitudes towards EBM.	BMC Health Services Research		✓								✓
2013	Lindberg C, Downham G, Buscell P, Jones E, Peterson P, Krebs V.	Embracing collaboration: a novel strategy for reducing bloodstream infections in outpatient hemodialysis centers.	American journal of infection control					✓
2012	Mascia, D., Di Vincenzo, F., Cicchetti, A.	Dynamic analysis of interhospital collaboration and competition: Empirical evidence from an italian regional health system	Health Policy	UCINET			✓
2012	Uddin, S., Hossain, L., Kelaher, M.	Effect of physician collaboration network on hospitalization cost and readmission rate	European Journal of Public Health	UCINET		✓	✓
2012	Barnett, M. L., Christakis, N. A., O'Malley, A. J., Onnela, J.-P., Keating, N. L., Landon, B. E.	Physician patient-sharing networks and the cost and intensity of care in us hospitals	Medical Care	R > igraph		✓	✓				✓
2012	Pollack, C. E., Weissman, G. E., Bekelman, J. E., Liao, K., Armstrong, K.	Physician social networks and variation in prostate cancer treatment in three cities	Health Services Research	R > igraph		✓	✓		✓
2012	Barnett, M. L., Keating, N. L., Christakis, N. A., O'Malley, A. J., Landon, B. E.	Reasons for choice of referral physician among primary care and specialist physicians	Journal of General Internal Medicine	R > gee, R > Zelig			✓
2012	Walker, A. S., Eyre, D. W., Wyllie, D. H., Dingle, K. E., Harding, R. M., O'Connor, L., Griffiths, D., Vaughan, A., Finney, J. M., Wilcox, M. H., Crook, D. W., Peto, T. E. A.	Characterisation of clostridium difficile hospital ward-based transmission using extensive epidemiological data and molecular typing	PLoS Medicine	NetworkX, Python > Graphviz, MySQL			✓
2012	Veinot, T. C., Bosk, E. A., Unnikrishnan, K. P., Iwashyna, T. J.	Revenue, relationships and routines: The social organization of acute myocardial infarction patient transfers in the united states	Social Science & Medicine			✓	✓
2012	Lomi, A., Pallotti, F.	Relational collaboration among spatial multipoint competitors	Social Networks				✓
2012	Chen, Yo., Nyemba, S., Zhang, W., Malin, B.	Specializing network analysis to detect anomalous insider actions	Security Informatics				✓
2012	Park, S., Yang, J.-S., Kim, J., Shin, Y.-E., Hwang, J., Park, J., Jang, S. K., Kim, S.	Evolutionary history of human disease genes reveals phenotypic connections and comorbidity among genetic diseases	Scientific Reports				✓
2012	Ke, W., Huang, S. S., Hudson, L. O., Elkins, K. R., Nguyen, C. C., Spratt, B. G., Murphy, C. R., Avery, T. R., Lipsitch, M.	Patient sharing and population genetic structure of methicillin-resistant staphylococcus aureus	Proceedings of the National Academy of Sciences				✓
2012	Donker, T., Wallinga, J., Slack, R., Grundmann, H.	Hospital networks and the dispersal of hospital-acquired pathogens by patient transfer	PLoS One			✓	✓
2012	Landon, B. E., Keating, N. L., Barnett, M. L., Onnela, J.-P., Paul, S., O'Malley, A. J., Keegan, T., Christakis, N. A.	Variation in patient-sharing networks of physicians across the united states	Journal of the American Medical Association			✓	✓		✓		✓
2012	Chen, Yo., Nyemba, S., Malin, B.	Detecting anomalous insiders in collaborative information systems	IEEE Transactions on Dependable and Secure Computing				✓
2012	Lee, B. Y., Bartsch, S. M., Wong, K. F., Yilmaz, S. L., Avery, T. R., Singh, A., Song, Y., Kim, D. S., Brown, S. T., Potter, M. A., Platt, R., Huang, S. S.	Simulation shows hospitals that cooperate on infection control obtain better results than hospitals acting alone	Health Affairs				✓
2012	Abbasi, A., Uddin, S., Hossain, L.	Socioeconomic analysis of patient-centric networks: Effects of patients and hospitals' characteristics and network structure on hospitalization costs	European Journal of Health Economics				✓
2012	Yousefi-Nooraie R, Dobbins M, Brouwers M, Wakefield P	Information seeking for making evidence-informed decisions: a social network analysis on the staff of a public health department in Canada	BMC Health Services Research		✓
2012	Rebuge, A., Ferreira, D. R.	Business process analysis in healthcare environments: A methodology based on process mining	Information Systems	C#			✓
2012	Lockett, A., Currie, G., Waring, J., Finn, R., & Martin, G.	The role of institutional entre- preneurs in reforming healthcare.	Social Science & Medicine										✓
2012	Márquez‐Serrano, M., et al.	Social network analysis to evaluate nursing interventions to improve self‐care	Public Health Nursing									✓
2012	P.J. Tighe, J.C. Smith, A.P. Boezaart, S.D. Lucas	Social network analysis and quantification of a prototypical acute pain medicine and regional anesthesia service	Pain Medicine								✓
2012	Currie, G., Lockett, A., Finn, R., Martin, G., & Waring, J.	Institutional work to main- tain professional power: Recreating the model of medical professionalism.	Organization Studies										✓
2012	Currie, G., & White, L.	Inter-professional barriers and knowledge brokering in an orga- nizational context: The case of healthcare.	Organization Studies										✓
2012	Schulte, M., Cohen, N. A., & Klein, K. J.	The coevolution of network ties and perceptions of team psychological safety.	Organization Science										✓
2012	Merrill, J., et al.	Topology of local health officials' advice networks: mind the gaps	Journal of Public Health Management and Practice: JPHMP									✓
2012	S.S. Tsang, T.Y. Chen, S.F. Wang, H.L. Tai	Nursing work stress: The impacts of social network structure and organizational citizenship behavior	Journal of Nursing Research								✓
2012	Yang, L.S., Chou, Y.W., Hsu, P.L. & Yang, H.H.	Evaluation of on‐job training in a ward: nurses' job satisfaction and professional commitment. Latest advances in educational technologies.	In Proceedings of the 11th WSEAS International Conference on Education and Educational Technology									✓
2012	Jang, H.L., Lee, Y.S. & An, J.Y.	Application of social network analysis to health care sectors	Healthcare Informatics Research									✓
2012	Yang, L.S., et al.	A study of nurses' job satisfaction: the relationship to professional commitment and friendship networks	Health									✓
2012	Abbott, K.M. & Hampton, K.	Exploring the use of social network analysis to measure social integration among older adults in assisted living	Family and Community Health									✓
2012	Hossain L, Kit Guan DC.	Modelling coordination in hospital emergency departments through social network analysis.	Disasters					✓			✓
2012	Burt, R.S., Meltzer, D.O., Seid, M., Borgert, A., Chung, J.W., Colletti, R.B., Dellal, G., Kahn, S.A., Kaplan, H.C., Peterson, L.E. and Margolis, P.	What’s in a name generator? Choosing the right name generators for social network surveys in healthcare quality and safety research	BMJ Quality and Safety						✓
2012	Guldbrandsson K, Nordvik MK, Bremberg S.	Identification of potential opinion leaders in child health promotion in Sweden using network analysis.	BMC research notes		✓
2012	Robert Wood Johnson Foundation		Analyzing Stakeholder Perceptions and Social Network Connections Important for the Future of Nursing. Program Results Report Grant ID 68498.									✓
2012	T.L. Wiemken, J.A. Ramirez, P. Polgreen, P. Peyrani, R.M. Carrico	Evaluation of the knowledge-sharing social network of hospital-based infection preventionists in Kentucky	American Journal of Infection Control								✓
2012	Battilana, J., & Casciaro, T.	Change agents, networks, and institutions: A contingency theory of organizational change.	Academy of Management Journal										✓
2011	Anderson, C., Talsma, A.	Characterizing the structure of operating room staffing using social network analysis	Nursing Reseach	UCINET, NetDraw			✓		✓		✓	✓
2011	Siden, H., Urbanoski, K.	Using network analysis to map the formal clinical reporting process in pediatric palliative care: A pilot study	BMC Health Services Research	UCINET, NetDraw			✓
2011	Lee, B. Y., Song, Y., Bartsch, S. M., Kim, D. S., Singh, A., Avery, T. R., Brown, S. T., Yilmaz, S. L., Wong, K. F., Potter, M. A., Burke, D. S., Platt, R., Huang, S. S.	Long-term care facilities: Important participants of the acute care facility social network?	PLoS One	UCINET		✓	✓
2011	Puggioni, D., Cappellini, G., Di Bisceglie, M., Cappellini, C., Minerba, L.	Use of the complex network theory to study inpatient flow between health facilities in sardinia (italy)	Igiene e Sanita Pubblica	UCINET			✓
2011	Mascia, D., Di Vincenzo, F.	Understanding hospital performance: The role of network ties and patterns of competition	Health Care Management Review	UCINET			✓
2011	Lee, B. Y., McGlone, S. M., Song, Y., Avery, T. R., Eubank, S., Chang, C. C., Bailey, R. R., Wagener, D. K., Burke, D. S., Platt, R., Huang, S. S.	Social network analysis of patient sharing among hospitals in orange county, california	American Journal of Public Health	UCINET		✓	✓
2011	Barnett, M. L., Landon, B. E., O'Malley, A. J., Keating, N. L., Christakis, N. A.	Mapping physician networks with self-reported and administrative data	Health Services Research	R > igraph		✓	✓		✓
2011	Uddin, S., Hossain, L.	Social networks enabled coordination model for cost management of patient hospital admissions	Journal for Healthcare Quality	PostgreSQL			✓
2011	Karkada, U. H., Adamic, L. A., Kahn, J. M., Iwashyna, T. J.	Limiting the spread of highly resistant hospital-acquired microorganisms via critical care transfers: A simulation study	Intensive Care Medicine	Perl			✓
2011	Ball, R., Botsis, T.	Can network analysis improve pattern recognition among adverse events following immunization reported to vaers?	Clinical Pharmacology & Therapeutics	Pajek, Organization Risk Analyzer, Python			✓
2011	Geva, A., Wright, S. B., Baldini, L. M., Smallcomb, J. E., Safran, C. A., Gray, J. E.	Spread of methicillin-resistant staphylococcus aureus in a large tertiary nicu: Network analysis	Pediatrics	Pajek			✓
2011	Zappa P	The network structure of knowledge sharing among physicians	Quality & Quantity		✓								✓		✓
2011	Holmes, A. B., Hawson, A., Liu, F., Friedman, C., Khiabanian, H., Rabadan, R.	Discovering disease associations by integrating electronic clinical data and medical literature	PLoS One				✓
2011	Davis, D. A., Chawla, N. V.	Exploring and exploiting disease interactions from multi-relational gene and phenotype networks	PLoS One				✓
2011	Roque, F. S., Jensen, P. B., Schmock, H., Dalgaard, M., Andreatta, M., Hansen, T., Soeby, K., Bredkjaer, S., Juul, A., Werge, T., Jensen, L. J., Brunak, S.	Using electronic patient records to discover disease correlations and stratify patient cohorts	PLoS Computational Biology				✓
2011	Manuel, D. G., Lam, K., Maaten, S., Klein-Geltink, J.	Using administrative data to measure the extent to which practitioners work together: "Interconnected" care is common in a large cohort of family physicians	Open Medicine			✓	✓
2011	Malin, B., Nyemba, S., Paulett, J.	Learning relational policies from electronic health record access logs	Journal of Biomedical Informatics				✓
2011	Lesosky, M., McGeer, A., Simor, A., Green, K., Low, D. E., Raboud, J.	Effect of patterns of transferring patients among healthcare institutions on rates of nosocomial methicillin-resistant staphylococcus aureus transmission: A monte carlo simulation	Infection Control and Hospital Epidemiology				✓
2011	Lee, B. Y., McGlone, S. M., Wong, K. F., Yilmaz, S. L., Avery, T. R., Song, Y., Christie, R., Eubank, S., Brown, S. T., Epstein, J. M., Parker, J. I., Burke, D. S., Platt, R., Huang, S. S.	Modeling the spread of methicillin-resistant staphylococcus aureus (mrsa) outbreaks throughout the hospitals in orange county, california	Infection Control and Hospital Epidemiology				✓
2011	Pallotti, F., Lomi, A.	Network influence and organizational performance: The effects of tie strength and structural equivalence	European Management Journal				✓
2011	Hripcsak, G., Vawdrey, D. K., Fred, M. R., Bostwick, S. B.	Use of electronic clinical documentation: Time spent and team interactions	Journal of the American Medical Informatics Association	APL2, igraph			✓		✓
2011	Mascia D, Cicchetti A.	Physician social capital and the reported adoption of evidence-based medicine: exploring the role of structural holes.	Social science & medicine		✓								✓		✓
2011	Palazzolo, M., Grippa, F., Booth, A., Rechner, S., Bucuvalas, J. and Gloor, P.	Measuring social network structure of clinical teams caring for patients with complex conditions	Social and Behavioral Sciences						✓			✓
2011	Iyengar, R., Van den Bulte, C., & Valente, T. W.	Opinion leadership and social contagion in new product diffusion.	Marketing Science										✓		✓
2011	Iyengar, R., Van den Bulte, C., Eichert, J., West, B. and Valente, T.W.	How social networks and opinion leaders affect the adoption of new products	Marketing Intelligence Review						✓
2011	Sykes, T. A., Venkatesh, V., & Rai, A.	Explaining physicians’ use of EMR systems and performance in the shakedown phase.	Journal of the American Medical Informatics Association										✓		✓
2011	van Beek AP, Frijters DH, Wagner C, Groenewegen PP, Ribbe MW.	Social engagement and depressive symptoms of elderly residents with dementia: a cross-sectional study of 37 long-term care units	International psychogeriatrics							✓
2011	Bradley, F., Ashcroft, D., & Crossley, N.	Social network analysis of contact made between community pharmacists and general practitioners.	International Journal of Pharmacy Practice										✓		✓
2011	Effken JA, Carley KM, Gephart S, Verran JA, Bianchi D, Reminga J, et al.	using ORA to explore the relationship of nursing unit communication to patient safety and quality outcomes.	International journal of medical informatics					✓				✓
2011	M. Wensing, M. van der Eijk, J. Koetsenruijter, B.R. Bloem, M. Munneke, M. Faber	Connectedness of healthcare professionals involved in the treatment of patients with Parkinson's disease: A social networks study	Implementation Science								✓		✓		✓
2011	Mascia D, Cicchetti A, Fantini MP, Damiani G, Ricciardi W.	Physicians’ propensity to collaborate and their attitude towards EBM: a cross-sectional study.	BMC Health Services Research		✓						✓		✓
2011	van Beek AP, Wagner C, Spreeuwenberg PP, Frijters DH, Ribbe MW, Groenewegen PP.	Communication, advice exchange and job satisfaction of nursing staff: a social network analyses of 35 long-term care units	BMC Health Services Research							✓	✓	✓	✓		✓
2011	Bridewell W, Das AK.	Social network analysis of physician interactions: the effect of institutional boundaries on breast cancer care	AMIA ... Annual Symposium proceedings			✓
2010	Fattore, G., Salvatore, D.	Network organizations of general practitioners: Antecedents of formation and consequences of participation	BMC Health Services Research	SIENA, UCINET			✓						✓
2010	Gray, J. E., Davis, D. A., Pursley, D. M., Smallcomb, J. E., Geva, A., Chawla, N. V.	Network analysis of team structure in the neonatal intensive care unit	Pediatrics	Pajek			✓		✓			✓
2010	Donker, T., Wallinga, J., Grundmann, H.	Patient referral patterns and the spread of hospital-acquired infections through national health care networks	PLoS Computational Biology			✓	✓
2010	Huang, S. S., Avery, T. R., Song, Y., Elkins, K. R., Nguyen, C. C., Nutter, S. K., Nafday, A. A., Condon, C. J., Chang, M. T., Chrest, D., Boos, J., Bobashev, G., Wheaton, W., Frank, S. A., Platt, R., Lipsitch, M., Bush, R. M., Eubank, S., Burke, D. S., Lee, B. Y.	Quantifying interhospital patient sharing as a mechanism for infectious disease spread	Infection Control and Hospital Epidemiology				✓
2010	Iwashyna, T. J., Kahn, J. M., Hayward, R. A., Nallamothu, B. K.	Interhospital transfers among medicare beneficiaries admitted for acute myocardial infarction at nonrevascularization hospitals	Circulation: Cardiovascular Quality and Outcomes				✓
2010	Zhou, X.-Z., Chen, S., Liu, B.-Y., Zhang, R.-S., Wang, Y.-H., Li, P., Guo, Y., Zhang, Hu., Gao, Z., Yan, X.	Development of traditional chinese medicine clinical data warehouse for medical knowledge discovery and decision support	Artificial Intelligence in Medicine	JUNG			✓
2010	Jippes, E., Achterkamp, M. C., Brand, P. L. P., Kiewiet, D. J., Pols, J., & van Engelen, J. M.	Disseminating educational innovations in health care practice: Training versus social networks.	Social Science & Medicine										✓		✓
2010	Meltzer, D., Chung, J., Khalili, P., Marlow, E., Arora, V., Schumock, G. and Burt, R.	Exploring the use of social network methods in designing healthcare quality improvement teams	Social Science & Medicine						✓		✓
2010	Landim FLP, Fernandes AM, de Mesquita RB, Collares PMC, Frota MA	Interpersonal network analysis: application to the reality of a nursing team working in a hematology unit (Portuguese)	Saúde e Sociedade												✓
2010	Rangachari, P., Rissing, P., Wagner, P., Rethemeyer, K., Mani, C., Bystrom, C., . . .Gillespie, W.	A baseline study of communication networks related to evidence-based infec- tion prevention practices in an intensive care unit.	Quality Management in Health Care										✓		✓
2010	J.M. Walton, Y. Steinert	Patterns of interaction during rounds: Implications for work-based learning	Medical Education								✓				✓
2010	Friedkin NE.	A multilevel event history model of social diffusion: medical innovation revisited.	Journal The Journal of Mathematical Sociology		✓
2010	Zheng, K., Padman, R., Krackhardt, D., Johnson, M.P. and Diamond, H.S.	Social networks and physician adoption of electronic health records: insights from an empirical study	Journal of the American Medical Informatics Association						✓
2010	Milward, H. B., & Provan, K. G.	Governing the hollow state.	Journal of Public Administration Research and Theory										✓
2010	Nair, H.S., Manchanda, P. and Bhatia, T.	Asymmetric social interactions in physician prescription behavior: the role of opinion leaders	Journal of Marketing Research						✓				✓		✓
2010	Quinlan E, Robertson S	Mutual understanding in multi-disciplinary primary health care teams.	Journal of Interprofessional Care												✓
2010	Menchik DA, Meltzer DO, Menchik DA, Meitzer DO.	The cultivation of esteem and retrieval of scientific knowledge in physician networks.	Journal of health and social behavior		✓						✓				✓
2010	Benham-Hutchins, M.M. and Effken, J.A.	Multi-professional patterns and methods of communication during patient handoffs	International Journal of Medical Informatics						✓			✓	✓			✓
2010	N. Creswick, J.I. Westbrook	Social network analysis of medication advice-seeking interactions among staff in an Australian hospital	International Journal of Medical Informatics								✓	✓	✓
2010	L. Boyer, R. Belzeaux, O. Maurel, K. Baumstarck-Barrau, J.C. Samuelian	A social network analysis of healthcare professional relationships in a French hospital	International Journal of Health Care Quality Assurance								✓	✓	✓		✓
2010	Wensing, C., van Lieshout, J., Koetsenruiter, J., & Reeves, D.	nformation exchange networks for chronic illness care in primary care practices: An observational study	Implementation Science										✓		✓
2010	Chung, K. S. K., & Hossain, L.	Towards a social network model for understanding information and communication technology use for general practitioners in rural Australia	Computers in Human Behavior										✓		✓
2010	Lower TE, Fragar L, Depcynzksi J, Fuller J, Challinor K, et al.	Social network analysis for farmers’ hearing services in a rural community.	Australian Journal of Primary Health												✓
2010	Myers DJ, Lipscomb HJ	Informal social status among coworkers and risk of work-related injury among nurse aides in long-term care.	American Journal of Industrial Medicine												✓
2010	Sasovova, Z., Mehra, A., Borgatti, S. P., & Schippers, M. C.	Network churn: The effects of self-monitoring personality on brokerage dynamics.	Administrative Science Quarterly										✓
2009	Fattore, G., Frosini, F., Salvatore, D., Tozzi, V.	Social network analysis in primary care: The impact of interactions on prescribing behaviour	Health Policy	UCINET			✓				✓		✓	✓	✓
2009	Baumgart, A., Denz, C., Bender, H. J., Schleppers, A.	How work context affects operating room processes: Using data mining and computer simulation to analyze facility and process design	Quality Management in Health Care	ProM			✓				✓				✓
2009	Iwashyna, T. J., Christie, J. D., Moody, J., Kahn, J. M., Asch, D. A.	The structure of critical care transfer networks	Medical Care	Pajek			✓
2009	Hidalgo, C. A., Blumm, N., Barabasi, A.-L., Christakis, N. A.	A dynamic network approach for the study of human phenotypes	PLoS Computational Biology				✓
2009	Iwashyna, T. J., Christie, J. D., Kahn, J. M., Asch, D. A.	Uncharted paths: Hospital networks in critical care	Chest			✓	✓
2009	Chen, L. L., Blumm, N., Christakis, N. A., Barabasi, A.-L., Deisboeck, T. S.	Cancer metastasis networks and the prediction of progression patterns	British Journal of Cancer				✓
2009	Pham, H. H., O'Malley, A. S., Bach, P. B., Saiontz-Martinez, C., Schrag, D.	Primary care physicians' links to other physicians through medicare patients: The scope of care coordination	Annals of Internal Medicine				✓
2009	Hanauer, D. A., Rhodes, D. R., Chinnaiyan, A. M.	Exploring clinical associations using '-omics' based enrichment analyses	PLoS One	Molecular Concept Map			✓
2009	Park, J., Lee, D. S., Christakis, N. A., Barabasi, A.-L.	The impact of cellular networks on disease comorbidity	Molecular Systems Biology	Mathematica			✓
2009	Yang, L.S., et al.	Social networks and job satisfaction of nurses.	World Scientific and Engineering Academy and Society: Transactions on Communication									✓
2009	Souza, M.H.N., Souza, I.E.O. & Tocantins, F.R.	The use of social network methodological framework in nursing care to breastfeeding women	Revista Latino-Americana de Enfermagem									✓
2009	Samarth, S.N. and Gloor, P.A.	Process efficiency: redesigning social networks to improve surgery patient flow	Journal of Healthcare Information Management						✓		✓		✓		✓
2009	Mendel P, Damberg CL, Sorbero ME, et al.	The growth of partnerships to support patient safety practice adoption.	Health services research											✓
2009	D. Barrera, G.G. van de Bunt	Learning to trust: Networks effects through time	European Sociological Review								✓	✓	✓		✓
2009	Ommen, O., Driller, E., Köhler, T., Kowalski, C., Ernstmann, N., Neumann, M., . . .Pfaff, H.	The relationship between social capital in hospitals and physician job satisfaction.	BMC Health Services Research										✓	✓
2009	N. Creswick, J.I. Westbrook, J. Braithwaite	Understanding communication networks in the emergency department	BMC Health Services Research								✓	✓	✓	✓	✓		✓
2009	L. Naccarella	General practitioner networks matter in primary health care team service provision	Australian Journal of Primary Health								✓
2009	Martinez Arino, J., & Sala Torrent, M.	The social networks of the San Pablo Health Centre in Zaragoza (Spain)	Atencion Primaria										✓		✓
2009	Laurie, S., Fogg, T.T. & Dozier, A.M.	Social network analysis as a method of assessing institutional culture: three case studies.	Academic Medicine: Journal of the Association of American Medical Colleges						✓			✓	✓	✓	✓
2008	Ueno, T., Masuda, N.	Controlling nosocomial infection based on structure of hospital social networks	Journal of Theoretical Biology				✓
2008	Minerba, L., Chessa, A., Coppola, R. C., Mula, G., Cappellini, G.	A complex network analysis of a health organization	Igiene e Sanita Pubblica				✓
2008	Aprile, G., Ramoni, M., Keefe, D., Sonis, S.	Application of distance matrices to define associations between acute toxicities in colorectal cancer patients receiving chemotherapy	Cancer				✓
2008	Rossille, D., Cuggia, M., Arnault, A., Bouget, J., Le Beux, P.	Managing an emergency department by analysing his medical data: A focus on elderly patient clinical pathways	Health Care Management Science	Graphviz			✓
2008	Lewis JM, Baeza JI, Alexander D.	Partnerships in primary care in Australia: network structure, dynamics and sustainability.	Social Science & Medicine											✓		✓
2008	Gold M, Doreian P, Taylor EF.	Understanding a collaborative effort to reduce racial and ethnic disparities in health care: contributions from social network analysis	Social Science & Medicine											✓
2008	Wikström E.	Boundary work as inner and outer dialogue: dieticians in Sweden.	Qualitative Research in Organizations & Management														✓
2008	Hodges H, Keeley A, Troyan P.	Professional resilience in baccalaureate-prepared acute care nurses: First steps.	Nursing education perspectives														✓
2008	Hotho S.	Professional identity - product of structure, product of choice.	Journal of Organizational Change Management														✓
2008	Addicott R.	Models of governance and the changing role of the board in the "modernised" UK health sector.	Journal of health organization and management														✓
2008	Carpentier N, Pomey MP, Contreras R, et al.	Social care interface in early-stage dementia: practitioners' perspectives on the links between formal and informal networks.	Journal of aging and health											✓
2008	Rangachari, P.	Knowledge sharing networks related to hospital quality measurement and reporting	Health Care Management and Review						✓		✓		✓	✓	✓
2008	Heiligers, P. J. M., de Jong, J. D., Groenewegen, P. P., Hingstman, L., Volker, B., & Spreeuwenberg, P.	Is networking different with doctors working part-time? Differences in social networks of part-time and full-time doctors.	BMC Health Services Research										✓		✓
2008	Fortin S.	The paediatric clinic as negotiated social space.	Anthropology & medicine														✓
2008	Benham-Hutchins M, Effken JA	Multi-professional communication during a patient handoff.	AMIA ... Annual Symposium proceedings												✓
2008	Benham-Hutchins, M. M.	The influence of information technology on multi-professional communication during a patient handoff	(Unpublished doctoral dissertation). University of Arizona, Tucson.										✓
2007	Rzhetsky, A., Wajngurt, D., Park, N., Zheng, T.	Probing genetic overlap among complex human phenotypes	Proceedings of the National Academy of Sciences				✓
2007	Creswick, N., & Westbrook, J. I.	The medication advice-seeking network of staff in an Australian hospital renal ward	Studies in Health Technology and Informatics										✓	✓	✓
2007	Harris JK, Clements B	Using social network analysis to understand Missouri’s system of public health emergency planners.	Public Health Reports												✓
2007	Liljeros, F., Giesecke, J., Holme, P.	The contact network of inpatients in a regional healthcare system. A longitudinal case study	Mathematical Population Studies				✓
2007	Callan V, Gallois C, Mayhew M, Grice T, Tluchowska M, Boyce R.	Restructuring the multi-professional organization: professional identity and adjustment to change in a public hospital.	Journal of health and human services administration														✓
2007	Keating NL, Ayanian JZ, Cleary PD, Marsden PV.	Factors affecting influential discussions among physicians: a social network analysis of a primary care practice.	Journal of general internal medicine		✓				✓		✓		✓		✓
2007	Matthews J, Thomas P.	Managing clinical failure: a complex adaptive system perspective.	International Journal of Health Care Quality Assurance														✓
2007	Chung, K. S. K., Hossain, L., & Davis, J.	Individual performance in knowl- edge intensive work through social networks.	In Proceedings of the 2007 ACM SIGMIS CPR conference on Computer Personnel Research: The Global Information Technology Workforce										✓
2007	Ormrod, S., Ferlie, E., Warren, F., & Norton, K.	The appropriation of new organiza- tional forms within networks of practice: Founder and founder-related ideological power	Human Relations										✓	✓
2007	Curran, J.A. & Abidi, S.S.R.	Evaluation of an online discussion forum for emergency practitioners	Health Informatics Journal									✓
2007	Doak, S., & Assimakopoulos, D.	How do forensic scientists learn to become competent in casework reporting in practice: A theoretical and empirical approach.	Forensic Science International										✓
2007	Van der Veen, K. A., Kravitz, R. L., & Bold, R. J.	Diffusion of surgical techniques in early stage breast cancer: Variables related to adoption and implementation of sentinel lymph node biopsy	Annals of Surgical Oncology										✓
2007	Vanderveen KA, Paterniti DA, Kravitz RL, Bold RJ	Diffusion of surgical techniques in early stage breast cancer: variables related to adoption and implementation of sentinel lymph node biopsy.	Annals of Surgical Oncology												✓
2007	Zheng K, Padman R, Johnson MP	Social contagion and technology adoption: a study in healthcare professionals.	AMIA ... Annual Symposium proceedings												✓
2006	Lewis JM	Being around and knowing the players: networks of influence in health policy.	Social Science & Medicine												✓
2006	Lazega, E., Mounier, L., Jourda, M. T. S., & Stofer, R.	Organizational vs. personal social capital in scientists’ performance: A multi-level network study of elite French can- cer researchers (1996-1998)	Scientometrics										✓
2006	Chung, K. S. K., Hossain, L., & Davis, J.	Network measures and simulation for knowledge intensive work performance.	Paper presented at the Australian Consortium for Social and Political Research Incorporated 2006 Social Science Methodology Conference, University of Sydney, Sydney, New South Wales, Australia.										✓
2006	Kilduff, M., & Oh, H.	Deconstructing diffusion an ethnostatistical examination of medi- cal innovation network data reanalyses.	Organizational Research Methods										✓
2006	Sullivan, F.	findings a feasible strategy? Implementation Science	Journal of Nursing Management,										✓
2006	Lindholm M.	Working conditions, psychosocial resources and work stress in nurses and physicians in chief managers' positions.	Journal of nursing management											✓
2006	Braithwaite J.	An empirical assessment of social structural and cultural change in clinical directorates.	journal of health philosophy and policy														✓
2006	Grimshaw, J. M., Eccles, M. P., Greener, J., Maclennan, G., Ibbotson, T., Kahan, J. M., &	Is the involvement of opinion leaders in the implementation of research	Implementation Science										✓		✓
2006	Tagliaventi, M. R., & Mattarelli, E.	The role of networks of practice, value sharing, and operational proximity in knowledge flows between professional groups.	Human Relations										✓		✓
2006	Peng, T. J. A., Lo, F. Y., Lin, C. S., & Yu, C. M. J.	Benefiting from networks by occupy- ing central positions: an empirical study of the Taiwan health care industry	Health Care Management Review										✓	✓
2006	Curran J, Abidi SSR	Evaluation of a discussion forum for knowledge sharing among emergency practitioners: a social network approach.	Studies in Health Technology and Informatics												✓
2005	Hough, E.S., Magman, M.A., Templin, T. & Gadelrab, H.F.	Social network analysis and social support in HIV positive inner city mothers.	The Journal of the Association of Nurses in AIDS Care: JANAC									✓
2005	Lemieux‐Charles, L., et al.	Evaluating the effectiveness of community‐based dementia care networks: the Dementia Care Networks' Study.	The Gerontologist									✓		✓
2005	West, E. & Barron, D.N.	Social and geographic boundaries around senior nurse and physician leaders: an application of social network analysis.	The Canadian Journal of Nursing Research									✓	✓				✓
2005	Scott, J., Tallia, A., Crosson, J.C., Orzano, A.J., Stroebel, C., DiCicco-Bloom, B., O’Malley, D., Shaw, E. and Crabtree, B.	Social network analysis as an analytic tool for interaction patterns in primary care practices	The Annals of Family Medicine						✓			✓	✓		✓	✓
2005	Chanut, C., Boyer, L., Robitail, S., Horte, C., Jacqueme, B., Giusiano, B., Mabriez, J. C., Auquier, P.	Applying social network analysis to the health system	Sante Publique				✓
2005	Heng, H. K. S., McGeorge, W. D., & Loosemore, M.	Beyond strategy: Exploring the brokerage role of facilities manager in hospitals.	Journal of Health Organization and Management										✓	✓
2005	Boyer, L., Chanut, C., Horte, C., Mabriez, J. C., Auquier, P.	Analysis of transfer from one hospital to another in patient with myocardial infarction in the provence--alpes--cote-d'azur	Annales de Cardiologie et d'Angeiologie				✓
2005	Ferlie, E., Fitzgerald, L., Wood, M., & Hawkins, C.	The non-spread of innovation. The mediating role of professionals.	Academy of Management Journal										✓
2005	Mossholder, K.W., Settoon, R.P. & Henagan, S.C.	A relational perspective on turnover: examining structural, attitudinal, and behavioral predictors	Academy of Management Journal									✓	✓	✓
2004	Lindholm, M., Dejin-Karlsson, E., Westin, J., Hagström, B., & Udén, G.	Physicians as clinical directors: Working conditions, psychosocial resources and self-rated health	Occupational Medicine										✓
2004	Pappas JM, Flaherty KE, Wooldridge B	Tapping into hospital champions - strategic middle managers.	Health Care Management Review												✓
2003	Kravitz, R.L., Krackhardt, D., Melnikow, J., Franz, C.E., Gilbert, W.M., Zach, A., Paterniti, D.A. and Romano, P.S. (	Networked for change? Identifying obstetric opinion leaders and assessing their opinions on caesarean delivery	Social Science & Medicine						✓			✓	✓		✓
2003	Milward HB, Provan KG.	Managing the hollow state.	Public Management Review											✓
2003	Ankem K.	Influence of information sources on the adoption of uterine fibroid embolization by interventional radiologists.	Journal of the Medical Library Association		✓				✓				✓		✓
2003	Lindholm, M., Dejin‐Karlsson, E., Ostergren, P.O. & Uden, G.	Nurse managers' professional networks, psychosocial resources and self‐rated health	Journal of Advanced Nursing									✓	✓
2003	Pappas, J. M., Flaherty, K. E., & Wooldridge, B.	Achieving strategic consensus in the hospital setting: A middle management perspective.	Hospital Topics										✓
2003	Prosser, H., Almond, S., & Walley, T.	Influences on GPs’ decision to prescribe new drugs: The importance of who says what.	Family Practice										✓
2002	Lamothe, L., & Dufour, Y.	Configuration as a quality in health care organizations: Systems of interdependency and core orchestrating themes at health care unit level	Paper presented at the Sixth International Research Symposium on Public Management, Edinburgh, England.										✓
2002	MacPhee, M. and Scott, J.	The role of social support networks for rural hospital nurses: supporting and sustaining the rural nursing work force	Journal of Nursing Administration						✓			✓	✓	✓	✓
2002	Fitzgerald, L., Ferlie, E., Wood, M., & Hawkins, C.	Interlocking interactions, the diffusion of innovations in health care.	Human Relations										✓
2002	Anderson, J. G.	Evaluation in health informatics: Social network analysis.	Computers in Biology and Medicine										✓
2001	Garrett, D.K. & McDaniel, A.M.	A new look at nurse burnout: the effects of environmental uncertainty and social climate	The Journal of Nursing Administration									✓	✓	✓
2001	Helms M, Stern R.	Exploring the factors that influence employees' perceptions of their organisation's culture.	Journal of management in medicine														✓
2001	Van den Bulte, C., & Lilien, G. L.	Medical innovation revisited: Social contagion versus marketing effort.	American Journal of Sociology										✓
2001	Denis J-L, Lamothe L, Langley A.	The dynamics of collective leadership and strategic change in pluralistic organizations.	Academy of Management Journal														✓
2000	MacPhee, M.	Hospital networking: comparing the work of nurses with flexible and traditional schedules	Journal of Nursing Administration						✓			✓	✓	✓	✓
1999	Calloway M, Fried B, Johnsen M, et al.	Characterization of rural mental health service systems.	The Journal of rural health											✓
1999	E. West, D.N. Barron, J. Dowsett, J.N. Newton	Hierarchies and cliques in the social networks of health care professionals: Implications for the design of dissemination strategies	Social Science & Medicine								✓	✓	✓	✓	✓
1999	Benton, D.C.	Seize the moment: opportunities for parliamentary lobbying in Scotland.	Nursing Standard									✓
1999	Burt, R. S.	The social capital of opinion leaders.	Annals of the American Academy of Political and Social Science										✓
1999	Webster, C., Grusky, O., Podus, D., & Young, A.	Team leadership: Network differences in women’s and men’s instrumental and expressive relations.	Administration and Policy in Mental Health										✓	✓
1998	Milward HB, Provan KG.	Measuring network structure.	Public Admin 1998											✓
1998	Provan, K. G., & Sebastian, J. G.	Networks within networks: Service link overlap, organizational cliques, and network effectiveness.	Academy of Management Journal										✓
1997	Cott C	"We decide, you carry it out": a social network analysis of multidisciplinary long-term care teams	Social science & medicine							✓		✓	✓	✓	✓
1995	Chase, S.K.	The social context of critical care clinical judgment.	Heart and Lung: The Journal of Critical Care									✓	✓	✓
1993	Strang, D., & Tuma, N. B.	Spatial and temporal heterogeneity in diffusion	American Journal of Sociology										✓
1992	Shanley M, Correa M.	Agreement between top management teams and expectations for post acquisition performance.	strategic management														✓
1991	Anderson JG	Stress and burnout among nurses: A social network approach	Journal of Social Behavior & Personality
1990	Marsden, P. V., & Podolny, J.	Dynamic analysis of network diffusion processes	Social networks through time										✓
1990	Anderson JG, Jay SJ, Perry J, Anderson MM	Diffusion of computer applications among physicians: a quasi-experimental study.	Clinical Sociological Review												✓
1990	Barley, S. R.	The alignment of technology and structure through roles and networks	Administrative Science Quarterly										✓
1989	Hiscott, R. D., & Connop, P. J.	Close co-worker ties of mental health professionals.	Connections										✓		✓
1987	Anderson, J. G., Jay, S. J., Schweer, H., Anderson, M., & Kassing, D.	Physician communication networks and the adoption and utilization of computer applications in medicine.	Use and impact of computers in clinical medicine										✓		✓
1987	Burt RS.	Social contagion and innovation: cohesion versus structural equivalence.	American Journal of Sociology		✓						✓		✓
1986	Barley, S. R.	Technology as an occasion for structuring: Evidence from observations of CT scanners and the social order of radiology departments.	Administrative Science Quarterly										✓
1985	Anderson J G , Jay S J .	The diffusion of medical technology: social network analysis and policy research	Sociological Quarterly								✓		✓		✓
1985	Anderson JG, Jay SJ.	Computers and clinical judgement: The role of physician networks	Social Science & Medicine								✓
1966	Coleman, J., Katz, E., & Menzel, H.	Medical innovation: Diffusion of a medical drug among doctors.	Indianapolis										✓
1961	Winick C	The diffusion of an innovation among physicians in a large city.	Sociometry												✓
1957	Coleman J, Katz E, Menzel H	The diffusion of an innovation among physicians	Sociometry												✓
